# Supplementary material for: Prognostic significance of AP-2α/γ targets as cancer therapeutics
Source: Sci Rep. 2022 Mar 31;12:5497. doi: 10.1038/s41598-022-09494-1 (PMC8971500; doi:10.1038/s41598-022-09494-1)
Supplement: Supplementary file 4 — Supplementary Information 4. [file 41598_2022_9494_MOESM4_ESM.xlsx]

## Sheet: Supplementary File S3 title
	Manuscript title: Prognostic significance of AP-2α/γ targets as cancer therapeutics
	Authors list: Damian Kołat, Żaneta Kałuzińska, Andrzej K. Bednarek and Elżbieta Płuciennik
	Supplementary File S3. AP-2α and AP-2γ target genes from GTRD, TRANSFAC and TRRUST without duplicates.

## Sheet: AP-2α targets - 4810 genes
A2ML1
AAAS
AACS
AAK1
AATK
ABAT
ABCA1
ABCA13
ABCA2
ABCA3
ABCA4
ABCA7
ABCB1
ABCB8
ABCB9
ABCC1
ABCC11
ABCC12
ABCC3
ABCC4
ABCC5
ABCC8
ABCD1
ABCG1
ABCG2
ABHD11
ABHD12
ABHD14A
ABHD14B
ABHD2
ABHD3
ABHD8
ABL1
ABLIM1
ABLIM2
ABR
ABTB1
ABTB2
ACAA1
ACACA
ACADVL
ACAP2
ACAP3
ACBD4
ACBD6
ACER3
ACHE
ACIN1
ACLY
ACO2
ACOT11
ACOT7
ACOX2
ACOX3
ACOXL
ACSBG1
ACSF2
ACSF3
ACSL1
ACSL3
ACSL6
ACSM3
ACSS1
ACSS2
ACSS3
ACTA2
ACTB
ACTG1
ACTN1
ACTN4
ACTR6
ACVR1
ACVR1B
ACVRL1
ACYP2
ADA
ADAM11
ADAM12
ADAM15
ADAM19
ADAM33
ADAM8
ADAMTS10
ADAMTS12
ADAMTS13
ADAMTS14
ADAMTS16
ADAMTS17
ADAMTS18
ADAMTS2
ADAMTS4
ADAMTS5
ADAMTS6
ADAMTS7
ADAMTS8
ADAMTS9
ADAMTSL1
ADAMTSL2
ADAMTSL3
ADAMTSL4
ADAMTSL5
ADAP1
ADARB1
ADARB2
ADCY2
ADCY3
ADCY5
ADCY6
ADCY7
ADCY9
ADD1
ADD2
ADHFE1
ADK
ADM
ADORA1
ADORA2A
ADORA2B
ADPRHL1
ADRA1B
ADRA1D
AEBP2
AFAP1
AFAP1L1
AFAP1L2
AFF1
AFF2
AFF3
AGAP1
AGAP2
AGAP3
AGBL1
AGBL4
AGBL5
AGFG2
AGK
AGPAT2
AGPAT3
AGRN
AGXT
AHCY
AHCYL2
AHDC1
AHNAK
AHNAK2
AIF1L
AIG1
AIRE
AJAP1
AK2
AK5
AK7
AKAP1
AKAP13
AKAP6
AKAP8L
AKNA
AKNAD1
AKR1B1
AKR1D1
AKT1
AKT1S1
AKT2
AKT3
ALCAM
ALDH1A1
ALDH1A2
ALDH1A3
ALDH1L1
ALDH2
ALDH3B1
ALDH4A1
ALDOA
ALK
ALKBH3
ALPK2
ALPK3
ALPL
ALS2CL
ALX3
ALX4
AMBRA1
AMFR
AMMECR1
AMN1
AMOT
AMOTL1
AMOTL2
AMPD3
AMPH
AMT
AMZ1
ANAPC11
ANAPC2
ANGEL1
ANGPT4
ANK1
ANK2
ANK3
ANKFN1
ANKFY1
ANKH
ANKMY1
ANKMY2
ANKRD11
ANKRD23
ANKRD27
ANKRD29
ANKRD39
ANKRD44
ANKRD55
ANKRD6
ANKS1A
ANKS1B
ANO1
ANO10
ANO2
ANO4
ANO6
ANO7
ANO9
ANP32A
ANPEP
ANTXR1
ANTXRL
ANXA11
ANXA2
ANXA4
ANXA6
AOAH
AOX1
AP1B1
AP1G2
AP1S1
AP2A1
AP2A2
AP2B1
AP3D1
AP4S1
APBA1
APBA2
APBB1
APBB1IP
APBB2
APC2
APCDD1L
APLF
APOC3
APOE
APOL3
APOLD1
APP
APPBP2
APPL2
APRT
AQP6
AR
ARAP1
ARAP2
ARFGAP1
ARFGEF2
ARHGAP10
ARHGAP15
ARHGAP17
ARHGAP18
ARHGAP21
ARHGAP22
ARHGAP23
ARHGAP24
ARHGAP25
ARHGAP26
ARHGAP27
ARHGAP28
ARHGAP31
ARHGAP32
ARHGAP39
ARHGAP4
ARHGAP42
ARHGAP6
ARHGAP8
ARHGDIA
ARHGDIG
ARHGEF1
ARHGEF10
ARHGEF10L
ARHGEF16
ARHGEF17
ARHGEF18
ARHGEF19
ARHGEF2
ARHGEF3
ARHGEF37
ARHGEF4
ARHGEF6
ARHGEF7
ARID1A
ARID1B
ARID2
ARID3A
ARID3B
ARID4B
ARID5A
ARID5B
ARIH2
ARL15
ARL8A
ARL8B
ARMC9
ARNT
ARNT2
ARNTL
ARPC1A
ARPC1B
ARRB1
ARRB2
ARRDC1
ARSA
ARSB
ARSG
ARSI
ARVCF
ASAP1
ASAP2
ASAP3
ASCC1
ASCC2
ASCL1
ASF1B
ASPG
ASPH
ASPSCR1
ASRGL1
ASS1
ASTN1
ASTN2
ATAD2
ATF1
ATF2
ATF3
ATF4
ATF6
ATG10
ATG16L1
ATG16L2
ATG5
ATG7
ATG9B
ATM
ATN1
ATOH8
ATOX1
ATP10A
ATP10B
ATP11A
ATP11C
ATP13A1
ATP1B1
ATP2A1
ATP2A3
ATP2B1
ATP2B2
ATP2B3
ATP2B4
ATP2C2
ATP6AP1L
ATP6V0A4
ATP6V0D1
ATP6V0D2
ATP6V1B1
ATP6V1C2
ATP6V1E2
ATP7B
ATP8A2
ATP8B1
ATP8B3
ATP8B4
ATP9A
ATP9B
ATRIP
ATRN
ATRNL1
ATXN1
ATXN10
ATXN2
ATXN7
ATXN7L1
AUH
AUTS2
AVEN
AXIN1
AXIN2
AXL
B3GALT5
B3GNTL1
B4GALNT3
B4GALT1
B4GALT5
B9D1
BAALC
BACE2
BACH1
BACH2
BAD
BAG3
BAHCC1
BAHD1
BAIAP2
BAIAP2L1
BAIAP2L2
BAIAP3
BANK1
BANP
BARX2
BASP1
BAZ1B
BAZ2A
BBS7
BBS9
BBX
BCAM
BCAR1
BCAR3
BCAS1
BCAS3
BCAS4
BCAT1
BCAT2
BCKDHA
BCKDHB
BCL11A
BCL11B
BCL2
BCL2L1
BCL2L14
BCL3
BCL6
BCL7A
BCL7C
BCL9
BCL9L
BCOR
BCR
BDH1
BDKRB2
BEGAIN
BEST1
BFAR
BFSP1
BFSP2
BGN
BHLHE40
BICC1
BICD1
BICD2
BID
BIK
BIN1
BIRC6
BIRC7
BLCAP
BLVRA
BLVRB
BMF
BMP1
BMP4
BMP5
BMP7
BMP8A
BMPER
BMPR1A
BMPR1B
BNC2
BNIP3L
BOC
BOK
BOLA1
BOP1
BPHL
BPI
BRCA1
BRD3
BRD4
BRF1
BRI3
BRIP1
BRS3
BRSK2
BRWD1
BSCL2
BSG
BSN
BTBD11
BTBD16
BTBD19
BTBD2
BTBD7
BTBD9
BTD
BTRC
BZW2
C10orf90
C11orf49
C11orf80
C11orf95
C12orf49
C12orf60
C12orf75
C14orf132
C14orf180
C14orf93
C15orf41
C16orf72
C16orf74
C17orf64
C17orf67
C17orf82
C17orf99
C18orf25
C19orf33
C19orf47
C19orf57
C1orf105
C1orf127
C1orf159
C1orf198
C1orf21
C1QTNF1
C1QTNF6
C1QTNF7
C2
C20orf194
C21orf58
C22orf34
C2CD2
C2CD3
C2CD4C
C2CD4D
C2orf88
C3orf52
C3orf67
C4orf19
C4orf36
C4orf50
C6orf132
C6orf89
C7orf50
C8G
C8orf34
C8orf58
C9orf139
C9orf50
CA10
CA11
CA12
CA4
CA5B
CAB39L
CABIN1
CABLES1
CABLES2
CACHD1
CACNA1A
CACNA1B
CACNA1C
CACNA1D
CACNA1E
CACNA1G
CACNA1H
CACNA1I
CACNA1S
CACNA2D1
CACNA2D2
CACNA2D3
CACNA2D4
CACNB2
CACNB3
CACNG2
CACNG4
CACNG8
CADM1
CADM2
CADPS
CADPS2
CALCB
CALD1
CALM3
CALML5
CALN1
CAMK1D
CAMK2A
CAMK2B
CAMK2D
CAMK2G
CAMKK1
CAMSAP1
CAMTA1
CAND2
CAP2
CAPG
CAPN1
CAPN12
CAPN13
CAPN2
CAPN5
CAPZA1
CAPZB
CARD10
CARD11
CARD9
CARHSP1
CARM1
CARNS1
CARS2
CASKIN2
CASQ2
CASS4
CAST
CASZ1
CATSPERG
CAV2
CAV3
CBFA2T2
CBFA2T3
CBLN3
CBR4
CBX4
CBX8
CC2D1B
CC2D2A
CCBE1
CCDC102A
CCDC102B
CCDC106
CCDC114
CCDC12
CCDC124
CCDC13
CCDC148
CCDC151
CCDC154
CCDC155
CCDC3
CCDC33
CCDC40
CCDC47
CCDC50
CCDC57
CCDC6
CCDC61
CCDC69
CCDC80
CCDC85C
CCDC88B
CCDC88C
CCDC92
CCDC93
CCDC97
CCM2
CCND1
CCND2
CCND3
CCNF
CCNG2
CCNJL
CCNK
CCNY
CCR10
CD101
CD109
CD151
CD247
CD248
CD276
CD36
CD3EAP
CD4
CD44
CD59
CD6
CD81
CD82
CD8B
CD9
CD96
CDC14A
CDC14B
CDC25B
CDC42BPA
CDC42BPB
CDC42BPG
CDC42EP1
CDC42EP3
CDC42EP4
CDC42EP5
CDC42SE2
CDC6
CDCA7L
CDH1
CDH10
CDH12
CDH13
CDH15
CDH17
CDH18
CDH2
CDH20
CDH22
CDH23
CDH3
CDH4
CDH5
CDH7
CDH8
CDHR2
CDHR3
CDHR5
CDK10
CDK14
CDK15
CDK16
CDK18
CDK19
CDK2AP2
CDK5
CDK6
CDKAL1
CDKL3
CDKN1A
CDKN1C
CDKN2A
CDKN2C
CDON
CDRT4
CDT1
CDX1
CDX2
CDYL
CDYL2
CEBPA
CEBPB
CEBPZ
CECR2
CELF2
CELF4
CELF5
CELSR1
CELSR2
CELSR3
CENPA
CENPP
CENPT
CEP250
CEP72
CERCAM
CERK
CERKL
CFD
CFDP1
CFL1
CFLAR
CFTR
CGA
CGB5
CGN
CGNL1
CHCHD3
CHCHD6
CHD2
CHD3
CHD5
CHD6
CHD7
CHD9
CHFR
CHI3L2
CHID1
CHIT1
CHMP4B
CHN1
CHN2
CHRM1
CHRM3
CHRM5
CHRNA4
CHRNA7
CHRNB4
CHST11
CHST12
CHST15
CHST3
CHST8
CHST9
CHSY1
CHSY3
CHTF18
CIB2
CIB4
CIC
CIITA
CILP2
CIRBP
CISD1
CIT
CIZ1
CKB
CLASP1
CLCF1
CLCN2
CLCN3
CLCNKA
CLDN11
CLDN14
CLDN4
CLDN6
CLDN9
CLEC16A
CLIC1
CLIC4
CLIC5
CLIC6
CLINT1
CLIP1
CLIP2
CLK3
CLMN
CLN6
CLNS1A
CLOCK
CLPB
CLSPN
CLSTN1
CLSTN2
CLTCL1
CLVS1
CLYBL
CMIP
CMKLR1
CMTM4
CMTM7
CMTM8
CNBD1
CNGB1
CNGB3
CNIH3
CNKSR3
CNN2
CNNM1
CNNM2
CNNM3
CNNM4
CNPY1
CNST
CNTFR
CNTN1
CNTN4
CNTN5
CNTNAP1
CNTNAP2
CNTNAP5
COBL
COBLL1
COG5
COG7
COL12A1
COL13A1
COL15A1
COL16A1
COL18A1
COL1A1
COL20A1
COL21A1
COL22A1
COL23A1
COL24A1
COL25A1
COL27A1
COL28A1
COL2A1
COL4A1
COL4A2
COL4A6
COL5A1
COL5A3
COL6A1
COL6A3
COL7A1
COL8A1
COL8A2
COL9A3
COLEC12
COMMD1
COMMD10
COMT
COPZ1
CORO1A
CORO1C
CORO2A
CORO2B
CORO7
COTL1
COX19
CPA5
CPA6
CPAMD8
CPD
CPE
CPEB1
CPEB2
CPEB3
CPEB4
CPLX1
CPLX2
CPNE2
CPNE4
CPNE5
CPNE7
CPPED1
CPS1
CPT1A
CPVL
CPXM2
CPZ
CRABP2
CRADD
CRAT
CRB1
CRB2
CREB1
CREB3L1
CREB3L2
CREB5
CREBBP
CRHR2
CRIM1
CRIP1
CRIP2
CRISPLD2
CRLF1
CRMP1
CROCC
CRTAC1
CRTC1
CRTC3
CRYBG3
CRYGN
CRYL1
CRYM
CSAD
CSDC2
CSF1R
CSGALNACT1
CSH1
CSK
CSMD1
CSMD2
CSMD3
CSNK1D
CSNK1E
CSNK1G1
CSNK1G2
CSPG4
CSRNP1
CSRP1
CSRP2
CST3
CSTB
CT62
CTBP1
CTBP2
CTCF
CTCFL
CTDP1
CTDSP1
CTDSP2
CTDSPL
CTF1
CTNNA1
CTNNA2
CTNNA3
CTNNAL1
CTNNB1
CTNNBIP1
CTNNBL1
CTNND2
CTSB
CTSD
CTTNBP2
CUBN
CUEDC1
CUEDC2
CUX1
CUX2
CX3CL1
CXCL12
CXXC5
CYB561
CYB561D1
CYB5A
CYB5R1
CYB5R3
CYBA
CYFIP1
CYFIP2
CYGB
CYP11A1
CYP19A1
CYP1B1
CYP26B1
CYS1
CYTH1
CYTH3
CYTH4
D2HGDH
DAAM1
DAAM2
DAB1
DAB2IP
DACH1
DACT3
DAGLA
DAGLB
DAP
DAPK1
DAPK2
DAZAP1
DAZAP2
DBH
DBN1
DBNDD1
DBP
DCAF4
DCAF5
DCAKD
DCBLD1
DCC
DCDC1
DCDC2
DCHS1
DCHS2
DCLK1
DCLK2
DCPS
DCST2
DCTD
DCUN1D2
DDAH1
DDAH2
DDB1
DDB2
DDC
DDIT3
DDR2
DDX10
DDX54
DDX59
DDX60L
DEAF1
DEC1
DEDD2
DEGS2
DENND1A
DENND1B
DENND2A
DENND3
DENND5B
DEPDC4
DEPDC5
DGAT2
DGCR2
DGKB
DGKD
DGKE
DGKG
DGKH
DGKI
DGKQ
DGKZ
DHRS3
DHRSX
DHX8
DIAPH1
DIAPH2
DIAPH3
DIDO1
DIP2B
DIP2C
DIS3L2
DISC1
DIXDC1
DKK2
DKK3
DLC1
DLEC1
DLEU7
DLG2
DLG4
DLG5
DLGAP1
DLGAP2
DLGAP4
DLL1
DLL3
DLX1
DLX2
DLX3
DLX4
DMD
DMPK
DMRT1
DMXL2
DNAH1
DNAH11
DNAH17
DNAH2
DNAH3
DNAH9
DNAI1
DNAJB12
DNAJB6
DNAJC1
DNAJC15
DNAJC16
DNAJC17
DNAJC4
DNAJC5B
DNAJC6
DNAJC7
DNASE1
DNER
DNM1
DNM2
DNM3
DNMBP
DNMT1
DNMT3A
DNPEP
DNTT
DOC2B
DOCK1
DOCK10
DOCK11
DOCK2
DOCK3
DOCK4
DOCK5
DOCK6
DOCK8
DOCK9
DOK1
DOK3
DOK4
DOK5
DOK6
DOK7
DOT1L
DPEP1
DPF3
DPP10
DPP3
DPP6
DPP9
DPY19L1
DPYD
DPYS
DPYSL2
DPYSL5
DRAM1
DRD1
DRGX
DSCAM
DSCAML1
DSE
DSP
DST
DTD1
DTNA
DTNB
DTNBP1
DTX1
DUOX1
DUSP15
DUSP16
DUSP22
DUSP27
DUSP28
DUSP7
DUSP8
DVL1
DVL3
DYM
DYNC1H1
DYNC1I1
DYNLL1
DYRK3
DYSF
E2F1
E2F2
E2F3
E4F1
EBF1
EBF2
EBF3
EBNA1BP2
ECE1
ECH1
ECHS1
ECSIT
EDA
EDAR
EDARADD
EDIL3
EDN2
EDN3
EDNRB
EEF1A2
EEF1D
EEF1G
EEF2K
EEFSEC
EEPD1
EFCAB2
EFCAB6
EFHC1
EFHD1
EFHD2
EFNA1
EFNA3
EFNA5
EFNB1
EFNB2
EFR3B
EFS
EGFL7
EGFLAM
EGFR
EGLN3
EGR1
EGR2
EHBP1
EHBP1L1
EHD1
EHD2
EHD3
EHD4
EHF
EHMT1
EHMT2
EIF2B5
EIF3K
EIF4A1
EIF4E1B
EIF4E3
EIF4G1
EIF4G3
ELF1
ELF2
ELF3
ELF4
ELFN1
ELFN2
ELK1
ELK3
ELL
ELMO1
ELMO3
ELN
ELOVL6
ELP3
EMCN
EME2
EMID1
EMILIN2
EML1
EML2
EML3
EML6
EMP1
EMP2
EMP3
EMX1
EMX2
ENAH
ENC1
ENDOD1
ENDOU
ENG
ENO2
ENO3
ENOX1
ENPEP
ENPP6
ENTPD2
ENTPD4
ENTPD6
ENTPD8
EP300
EPAS1
EPB41
EPB41L1
EPB41L2
EPB41L3
EPB41L4A
EPB41L4B
EPB41L5
EPC1
EPDR1
EPHA2
EPHA3
EPHA4
EPHA6
EPHA8
EPHB1
EPHB2
EPHB3
EPHB4
EPHX1
EPM2A
EPN2
EPN3
EPPK1
EPS15L1
EPS8
EPS8L1
EPS8L2
ERBB2
ERBB3
ERBB4
ERC1
ERC2
ERCC1
ERG
ERGIC1
ERI1
ERI2
ERI3
ERICH1
ERN1
ESPN
ESPNL
ESR1
ESR2
ESRP1
ESRRA
ESRRB
ESRRG
ESYT1
ESYT2
ESYT3
ETFA
ETHE1
ETNK2
ETS1
ETS2
ETV1
ETV2
ETV4
ETV5
ETV6
EVC2
EVI5L
EVL
EVPL
EWSR1
EXD3
EXOC2
EXOC3L2
EXOC4
EXOC6B
EXOSC7
EXPH5
EXT1
EXT2
EXTL1
EXTL3
EYA1
EYA2
EYA4
EYS
EZH2
EZR
FA2H
FADS1
FADS2
FADS3
FAF1
FAHD1
FAM102A
FAM107A
FAM107B
FAM110A
FAM110B
FAM117A
FAM120A
FAM120B
FAM126A
FAM131C
FAM13A
FAM13B
FAM155A
FAM160A1
FAM160B2
FAM163A
FAM166A
FAM167A
FAM168A
FAM169B
FAM171A1
FAM172A
FAM174B
FAM178B
FAM184A
FAM189A1
FAM189A2
FAM189B
FAM193A
FAM20A
FAM20C
FAM43A
FAM47E
FAM49A
FAM49B
FAM53A
FAM53B
FAM53C
FAM83B
FAM83E
FAM83F
FAM83G
FAM83H
FAM89B
FAM9B
FANCC
FANCE
FAR2
FARP1
FARP2
FARS2
FASN
FAT1
FAT3
FBF1
FBLIM1
FBLN1
FBLN2
FBLN5
FBN1
FBN2
FBN3
FBRSL1
FBXL13
FBXL14
FBXL16
FBXL17
FBXL18
FBXL19
FBXL5
FBXL7
FBXO11
FBXO16
FBXO21
FBXO24
FBXO31
FBXO32
FBXO41
FBXW11
FBXW7
FBXW8
FCGRT
FCHO1
FER
FER1L5
FER1L6
FERMT2
FERMT3
FEZ2
FGD1
FGD3
FGD4
FGD5
FGD6
FGF12
FGF13
FGF14
FGF18
FGF9
FGFR1
FGFR2
FGFR3
FGFR4
FGFRL1
FGGY
FHAD1
FHDC1
FHIT
FHL2
FHOD1
FHOD3
FIBCD1
FIG4
FIGN
FIGNL1
FILIP1
FILIP1L
FIZ1
FKBP2
FKBP5
FLI1
FLII
FLNA
FLNB
FLOT2
FLRT1
FLT1
FLT4
FLVCR2
FMN1
FMN2
FMNL1
FMNL2
FMNL3
FMO5
FMR1
FN1
FNBP1
FNDC1
FNDC3B
FNIP2
FOLR2
FOS
FOSL1
FOXA1
FOXA2
FOXC1
FOXC2
FOXD2
FOXF1
FOXJ3
FOXK1
FOXK2
FOXM1
FOXN1
FOXN3
FOXO1
FOXO3
FOXO4
FOXP1
FOXP2
FOXP4
FOXQ1
FOXS1
FRAS1
FREM1
FREM2
FRMD3
FRMD4A
FRMD4B
FRMD6
FRS2
FRS3
FRY
FRYL
FSCN1
FSCN2
FSIP1
FSTL3
FSTL4
FSTL5
FTH1
FTO
FURIN
FUT7
FUT8
FXN
FXR2
FXYD2
FXYD3
FXYD6
FXYD7
FYN
FYTTD1
G3BP2
G6PC3
G6PD
GAB1
GAB2
GABBR1
GABBR2
GABRB3
GABRD
GABRG3
GADD45G
GAK
GAL3ST1
GAL3ST2
GALK1
GALK2
GALM
GALNS
GALNT10
GALNT11
GALNT14
GALNT2
GALNT6
GALNT7
GALNT9
GALNTL6
GALR1
GALT
GAP43
GAPDHS
GARNL3
GAS2
GAS2L1
GAS6
GAS7
GAS8
GATA1
GATA2
GATA3
GATA4
GATA5
GATA6
GATAD2A
GATAD2B
GBF1
GCK
GCLC
GCNT1
GCNT2
GCOM1
GDA
GDAP1
GDF11
GDF15
GDF5
GDF6
GDF7
GDPD3
GDPD5
GET4
GFAP
GFER
GFI1
GFI1B
GFOD1
GFOD2
GFPT2
GFRA1
GGA1
GGT1
GGT5
GHR
GHRHR
GIGYF1
GIPC2
GIT1
GJC2
GLB1
GLCE
GLDC
GLDN
GLG1
GLI1
GLI2
GLI3
GLI4
GLIS1
GLIS2
GLIS3
GLOD4
GLT1D1
GLYR1
GM2A
GMDS
GMEB2
GMPR
GMPR2
GNA11
GNA12
GNA13
GNA14
GNAI2
GNAL
GNAO1
GNAQ
GNAS
GNAZ
GNB1
GNB1L
GNB2
GNG12
GNG2
GNG7
GNGT1
GOLGA2
GORAB
GOSR2
GPA33
GPC1
GPC3
GPC4
GPC5
GPC6
GPD1L
GPD2
GPHN
GPM6B
GPR107
GPR137
GPR137B
GPR146
GPR153
GPR156
GPR157
GPR158
GPR160
GPR162
GPR173
GPR39
GPR55
GPR62
GPR78
GPRC5A
GPRC5C
GPRIN1
GPSM1
GPT
GPT2
GPX4
GRAMD1A
GRAMD1B
GRAMD1C
GRAMD4
GRAP2
GRASP
GRB10
GRB14
GRB2
GRB7
GREB1
GREB1L
GREM2
GRHL2
GRHL3
GRIA1
GRIA4
GRID1
GRID2
GRID2IP
GRIK2
GRIK3
GRIK4
GRIK5
GRIN1
GRIN2A
GRIN2B
GRIN2D
GRIP1
GRIP2
GRK5
GRK6
GRM1
GRM3
GRM4
GRM5
GRM7
GRM8
GRN
GRTP1
GSDMD
GSG1L
GSK3B
GSN
GSR
GSTO1
GTDC1
GTF2IRD1
GTF3C1
GTF3C5
GUCY1A2
GULP1
GXYLT2
GYPC
GYS1
H6PD
HACE1
HADH
HAND1
HAPLN1
HAUS7
HAUS8
HBG2
HBP1
HCFC1R1
HCN2
HCN4
HDAC1
HDAC11
HDAC2
HDAC3
HDAC4
HDAC5
HDAC7
HDAC9
HDGF
HDLBP
HEATR6
HEBP1
HECW1
HECW2
HEG1
HELZ
HERC2
HERC3
HERC6
HES1
HES2
HEXB
HEXIM2
HEYL
HGFAC
HGS
HHAT
HHIPL1
HIBADH
HIBCH
HIC1
HIF1A
HIF3A
HIP1
HIP1R
HIPK1
HIPK2
HIPK3
HIVEP1
HIVEP2
HIVEP3
HK1
HK2
HLCS
HM13
HMCN1
HMG20A
HMGA1
HMGA2
HMGB1
HMOX1
HNF1A
HNF1B
HNF4A
HNRNPAB
HNRNPF
HNRNPL
HOMER2
HOOK2
HOXA10
HOXA3
HOXA9
HOXB3
HOXB7
HOXC4
HOXC6
HPCA
HPCAL1
HPSE2
HR
HRH1
HRH3
HRK
HS1BP3
HS2ST1
HS3ST3A1
HS3ST3B1
HS3ST4
HS3ST5
HS3ST6
HS6ST1
HS6ST2
HS6ST3
HSD17B12
HSD17B14
HSF2
HSF2BP
HSP90AA1
HSP90AB1
HSPA12A
HSPA8
HSPB1
HSPB7
HSPG2
HTRA1
HTRA3
HTT
HUNK
HUS1
HYAL1
HYAL3
HYDIN
ICA1L
ID1
ID2
ID3
IDE
IDUA
IER2
IER5
IFFO2
IFI16
IFITM3
IFNGR1
IFNGR2
IFRD1
IFT122
IFT140
IFT80
IFT88
IGDCC3
IGDCC4
IGF1R
IGF2BP1
IGF2BP2
IGF2BP3
IGF2R
IGFBP2
IGFBP4
IGFBP5
IGFBP7
IGFL4
IGSF11
IGSF21
IGSF3
IGSF9
IKBKE
IKZF3
IKZF4
IL11
IL11RA
IL16
IL17D
IL17RC
IL17RD
IL17REL
IL19
IL1R1
IL1RAPL2
IL1RL2
IL27RA
IL2RB
IL34
IL4R
IL6R
ILF3
ILK
IMMP2L
IMPDH1
IMPG1
INF2
ING1
ING5
INHA
INHBB
INO80C
INPP4A
INPP4B
INPP5A
INPP5D
INPP5F
INPPL1
INS-IGF2
INSR
INSRR
INTS1
INTS12
INVS
IP6K1
IP6K3
IPMK
IPO11
IQCD
IQCE
IQCH
IQCK
IQGAP1
IQGAP2
IQSEC1
IQSEC3
IRAK2
IRF2
IRF2BP2
IRF6
IRF8
IRS1
IRX4
ISG15
ISG20
ISL2
ISM1
ISM2
ISYNA1
ITFG1
[truncated: 2,810 more rows]

## Sheet: AP-2γ targets - 5175 genes
A2ML1
A4GALT
AACS
AAK1
AATF
AATK
ABAT
ABCA1
ABCA13
ABCA2
ABCA3
ABCA4
ABCA7
ABCB1
ABCB4
ABCB8
ABCB9
ABCC1
ABCC11
ABCC12
ABCC3
ABCC4
ABCC5
ABCC8
ABCD1
ABCD3
ABCG1
ABCG2
ABHD11
ABHD12
ABHD14A
ABHD14B
ABHD2
ABHD3
ABHD6
ABHD8
ABI2
ABL1
ABL2
ABLIM1
ABLIM2
ABLIM3
ABR
ABTB2
ACAA1
ACACA
ACACB
ACAD10
ACAN
ACAP2
ACAP3
ACBD4
ACBD6
ACD
ACER3
ACHE
ACLY
ACO2
ACOT11
ACOT7
ACOX2
ACOX3
ACOXL
ACSBG1
ACSF2
ACSF3
ACSL1
ACSL3
ACSL6
ACSM1
ACSM3
ACSS1
ACSS2
ACSS3
ACTB
ACTG1
ACTN1
ACTN2
ACTN4
ACTR1A
ACTR6
ACVR1
ACVR2B
ACYP2
ADA
ADAM10
ADAM11
ADAM12
ADAM15
ADAM19
ADAM23
ADAM8
ADAMTS12
ADAMTS13
ADAMTS14
ADAMTS16
ADAMTS17
ADAMTS2
ADAMTS3
ADAMTS4
ADAMTS7
ADAMTS9
ADAMTSL1
ADAMTSL2
ADAMTSL3
ADAMTSL4
ADAMTSL5
ADAP1
ADARB1
ADARB2
ADCK1
ADCK5
ADCY1
ADCY2
ADCY3
ADCY5
ADCY6
ADCY7
ADCY8
ADCY9
ADD1
ADD2
ADHFE1
ADIPOR2
ADK
ADNP
ADORA1
ADORA2A
ADORA2B
ADPRHL1
ADRA1D
AEBP1
AEBP2
AFAP1
AFAP1L1
AFAP1L2
AFF1
AFF2
AFF3
AFMID
AFTPH
AGAP1
AGAP2
AGAP3
AGBL1
AGBL3
AGBL4
AGK
AGPAT2
AGPAT3
AGPAT4
AGPS
AGR2
AGRN
AGTPBP1
AHCY
AHCYL1
AHCYL2
AHDC1
AHNAK
AHNAK2
AIF1L
AIG1
AIMP2
AIRE
AJAP1
AK2
AK5
AK7
AKAP1
AKAP12
AKAP13
AKAP6
AKAP8L
AKNA
AKR1B15
AKR1D1
AKT1
AKT1S1
AKT2
AKT3
ALAS1
ALDH1A2
ALDH1A3
ALDH1L1
ALDH2
ALDH3B1
ALDH3B2
ALDH4A1
ALDOA
ALDOC
ALG1
ALG14
ALG1L2
ALK
ALOX5
ALOXE3
ALPK1
ALPK2
ALPK3
ALPL
ALX4
AMBRA1
AMFR
AMMECR1
AMOTL1
AMOTL2
AMPD3
AMZ1
ANAPC11
ANAPC2
ANAPC5
ANGPT1
ANGPTL2
ANK1
ANK2
ANK3
ANKFN1
ANKFY1
ANKH
ANKMY1
ANKRD11
ANKRD13B
ANKRD13D
ANKRD17
ANKRD23
ANKRD24
ANKRD27
ANKRD28
ANKRD29
ANKRD34A
ANKRD39
ANKRD44
ANKRD55
ANKRD6
ANKS1A
ANKS1B
ANKS3
ANO1
ANO10
ANO2
ANO4
ANO6
ANO7
ANO8
ANO9
ANP32A
ANP32B
ANPEP
ANTXR1
ANTXRL
ANXA11
ANXA13
ANXA2
ANXA4
ANXA6
ANXA8L1
AOX1
AP1B1
AP1G2
AP1S1
AP1S3
AP2A1
AP2A2
AP2B1
AP3B1
AP3B2
AP3D1
AP3S2
AP4S1
APBA1
APBA2
APBB2
APC
APC2
APCDD1
APCDD1L
APLP2
APOLD1
APOO
APP
APPBP2
APPL2
APRT
AQP6
ARAP1
ARAP2
ARF1
ARFGAP1
ARFGAP3
ARFGEF2
ARHGAP10
ARHGAP12
ARHGAP15
ARHGAP17
ARHGAP18
ARHGAP21
ARHGAP22
ARHGAP23
ARHGAP24
ARHGAP25
ARHGAP26
ARHGAP27
ARHGAP28
ARHGAP31
ARHGAP32
ARHGAP39
ARHGAP4
ARHGAP42
ARHGAP6
ARHGAP8
ARHGDIG
ARHGEF1
ARHGEF10
ARHGEF10L
ARHGEF16
ARHGEF17
ARHGEF18
ARHGEF19
ARHGEF2
ARHGEF3
ARHGEF37
ARHGEF38
ARHGEF4
ARHGEF6
ARHGEF7
ARID1A
ARID1B
ARID3A
ARID3B
ARID4B
ARID5A
ARID5B
ARIH2
ARL15
ARL6IP5
ARL8A
ARMC2
ARMC7
ARMC9
ARNT
ARNT2
ARNTL
ARPC1A
ARPC1B
ARRB1
ARRDC1
ARSB
ARSG
ARSI
ARVCF
ARX
ASAP1
ASAP2
ASAP3
ASB13
ASB2
ASB3
ASB4
ASCC1
ASCC2
ASCL1
ASPG
ASPH
ASPSCR1
ASRGL1
ASS1
ASTN1
ASTN2
ATAD2
ATE1
ATF2
ATF3
ATF7
ATG10
ATG16L1
ATG16L2
ATG2B
ATG4B
ATG5
ATG7
ATG9A
ATG9B
ATL1
ATL3
ATN1
ATOH8
ATOX1
ATP10A
ATP10B
ATP11A
ATP11B
ATP13A2
ATP13A3
ATP13A4
ATP1A1
ATP1B1
ATP1B3
ATP2A2
ATP2A3
ATP2B1
ATP2B2
ATP2B3
ATP2B4
ATP2C2
ATP6V0A1
ATP6V0A4
ATP6V0D1
ATP6V0D2
ATP6V1B1
ATP6V1C2
ATP6V1E2
ATP6V1H
ATP7B
ATP8A1
ATP8A2
ATP8B1
ATP8B2
ATP8B3
ATP8B4
ATP9A
ATP9B
ATPAF2
ATRN
ATRX
ATXN1
ATXN10
ATXN2
ATXN7
ATXN7L1
AUH
AUTS2
AVEN
AXIN1
AXIN2
AZIN1
B3GALT5
B3GAT3
B3GNT5
B3GNTL1
B4GALNT3
B4GALT1
B4GALT2
B4GALT5
B4GALT6
B9D1
BAALC
BACE2
BACH1
BACH2
BAD
BAG3
BAHCC1
BAHD1
BAIAP2
BAIAP2L1
BAIAP2L2
BAMBI
BANK1
BANP
BARX2
BASP1
BAZ2A
BBC3
BBS9
BBX
BCAM
BCAN
BCAP31
BCAR1
BCAR3
BCAS1
BCAS3
BCAS4
BCAT1
BCKDHA
BCKDHB
BCKDK
BCL11A
BCL11B
BCL2
BCL2L1
BCL2L11
BCL2L12
BCL2L13
BCL2L2
BCL3
BCL6
BCL7A
BCL7C
BCL9
BCL9L
BCOR
BCORL1
BCR
BDH1
BEGAIN
BEND3
BEST1
BFAR
BFSP1
BFSP2
BHLHE40
BICD1
BICD2
BID
BIK
BIN1
BIN3
BIRC7
BIVM
BLVRA
BLVRB
BMF
BMP1
BMP4
BMP7
BMPER
BMPR1A
BMPR1B
BNC2
BNIP3
BNIP3L
BOC
BOK
BOP1
BPI
BPTF
BRCA1
BRD1
BRD3
BRD4
BRD9
BRF1
BRI3
BRI3BP
BRIP1
BRMS1L
BRSK2
BRWD1
BSG
BSN
BTBD11
BTBD16
BTBD19
BTBD2
BTBD9
BTD
BTF3
BTRC
BZW2
C10orf90
C11orf49
C11orf68
C11orf80
C11orf95
C12orf42
C12orf60
C12orf75
C14orf132
C14orf180
C14orf93
C16orf72
C16orf74
C17orf100
C17orf64
C17orf82
C19orf25
C19orf38
C19orf57
C1GALT1
C1orf105
C1orf112
C1orf116
C1orf127
C1orf159
C1orf198
C1orf21
C1QTNF1
C1QTNF6
C2
C20orf194
C20orf203
C21orf58
C22orf34
C2CD2
C2CD3
C2orf42
C2orf68
C2orf73
C2orf76
C3orf20
C3orf52
C3orf67
C4orf19
C4orf36
C4orf50
C5
C5AR1
C5orf38
C5orf47
C6orf132
C7orf50
C8orf34
C8orf58
C9orf139
C9orf50
C9orf85
CA10
CA11
CA12
CA13
CA4
CA5B
CAB39
CABIN1
CABLES1
CABLES2
CACHD1
CACNA1A
CACNA1B
CACNA1C
CACNA1D
CACNA1E
CACNA1G
CACNA1H
CACNA1I
CACNA1S
CACNA2D2
CACNA2D3
CACNA2D4
CACNB1
CACNB3
CACNB4
CACNG2
CACNG4
CADM1
CADM2
CADM4
CADPS
CADPS2
CALCB
CALD1
CALN1
CAMK1D
CAMK2A
CAMK2B
CAMK2D
CAMK2G
CAMK4
CAMKK1
CAMSAP1
CAMTA1
CAMTA2
CAND2
CANX
CAP2
CAPG
CAPN1
CAPN10
CAPN13
CAPN2
CAPN5
CAPN8
CAPN9
CAPZA1
CAPZB
CARD10
CARD11
CARD14
CARHSP1
CARM1
CARNS1
CASK
CASKIN2
CASP9
CASQ2
CASS4
CAST
CASZ1
CATSPER3
CATSPERG
CAV2
CAV3
CBFA2T2
CBFA2T3
CBL
CBLB
CBR4
CBX4
CBX7
CC2D1A
CCDC102A
CCDC102B
CCDC106
CCDC12
CCDC120
CCDC13
CCDC146
CCDC148
CCDC149
CCDC151
CCDC155
CCDC3
CCDC33
CCDC40
CCDC47
CCDC50
CCDC57
CCDC6
CCDC80
CCDC85C
CCDC88C
CCDC9
CCDC91
CCDC92
CCDC97
CCM2
CCND1
CCND3
CCNF
CCNG2
CCNJL
CCNK
CCNY
CCR10
CCR3
CCR7
CCT3
CD109
CD151
CD247
CD276
CD36
CD44
CD58
CD59
CD6
CD82
CD9
CD96
CDC14A
CDC14B
CDC25B
CDC37
CDC42BPA
CDC42BPB
CDC42BPG
CDC42EP1
CDC42EP3
CDC42EP4
CDC42EP5
CDC42SE1
CDC5L
CDC73
CDCA4
CDCP1
CDH1
CDH11
CDH12
CDH13
CDH15
CDH17
CDH18
CDH2
CDH22
CDH23
CDH26
CDH3
CDH4
CDH5
CDHR2
CDHR3
CDHR5
CDK10
CDK12
CDK14
CDK18
CDK19
CDK4
CDK5
CDK5RAP2
CDK6
CDKAL1
CDKL1
CDKL3
CDKL5
CDKN1A
CDKN2C
CDON
CDR2
CDR2L
CDRT4
CDS2
CDT1
CDYL
CDYL2
CEACAM1
CEACAM6
CEBPA
CEBPB
CEBPZ
CECR2
CELF1
CELF2
CELF4
CELSR1
CELSR2
CENPA
CENPP
CENPT
CEP250
CEP70
CEP72
CERCAM
CERK
CERKL
CFDP1
CFL1
CFLAR
CGN
CGNL1
CHCHD3
CHCHD6
CHD1L
CHD2
CHD3
CHD4
CHD5
CHD6
CHD7
CHD9
CHFR
CHI3L2
CHIT1
CHKA
CHMP4B
CHMP6
CHN1
CHN2
CHRM1
CHRM3
CHRNA4
CHRNA7
CHRNB4
CHST11
CHST12
CHST15
CHST3
CHST8
CHSY1
CHTF18
CIB2
CIB4
CIC
CIITA
CIRBP
CIT
CIZ1
CKAP4
CKAP5
CLASP1
CLCF1
CLCN4
CLCNKA
CLDN10
CLDN11
CLDN14
CLDN4
CLDN6
CLDN9
CLEC16A
CLIC1
CLIC4
CLIC5
CLIP1
CLIP2
CLK2
CLK3
CLMN
CLN6
CLN8
CLNK
CLNS1A
CLOCK
CLPB
CLSPN
CLSTN1
CLSTN2
CLSTN3
CLTA
CLTB
CLTC
CLTCL1
CLVS1
CLYBL
CMBL
CMIP
CMTM3
CMTM4
CMTM7
CMTM8
CNBD1
CNDP1
CNGB1
CNIH3
CNKSR3
CNN2
CNNM1
CNNM2
CNNM4
CNOT1
CNPY1
CNST
CNTD2
CNTFR
CNTLN
CNTN1
CNTN4
CNTN5
CNTNAP2
CNTNAP5
COBL
COBLL1
COG5
COL11A2
COL12A1
COL13A1
COL14A1
COL15A1
COL16A1
COL18A1
COL19A1
COL20A1
COL21A1
COL22A1
COL23A1
COL24A1
COL25A1
COL27A1
COL28A1
COL2A1
COL4A1
COL4A2
COL4A3
COL4A6
COL5A1
COL9A2
COL9A3
COLEC12
COMMD1
COMMD10
COMT
COMTD1
COPS7B
COPZ1
COPZ2
CORO1B
CORO1C
CORO2A
CORO2B
CORO7
COTL1
COX19
COX7A2L
CPA5
CPA6
CPAMD8
CPD
CPE
CPEB1
CPEB2
CPEB3
CPEB4
CPLX1
CPLX2
CPNE2
CPNE4
CPNE5
CPNE9
CPOX
CPPED1
CPS1
CPT1A
CPVL
CPXM2
CPZ
CRADD
CRAT
CRB1
CRB2
CREB1
CREB3L1
CREB3L2
CREB3L4
CREB5
CREBBP
CRELD2
CRHR2
CRIM1
CRIP1
CRIP2
CRISPLD2
CRKL
CRLF1
CRMP1
CROCC
CRTAC1
CRTC1
CRTC2
CRTC3
CRY1
CRY2
CRYBG3
CRYL1
CSAD
CSF1R
CSGALNACT1
CSK
CSMD2
CSMD3
CSNK1D
CSNK1E
CSNK1G1
CSNK1G2
CSPG4
CSRNP1
CSRP1
CST3
CSTA
CTBP1
CTBP2
CTCF
CTCFL
CTDP1
CTDSP1
CTDSP2
CTDSPL
CTF1
CTNNA1
CTNNA2
CTNNA3
CTNNB1
CTNNBIP1
CTNNBL1
CTNND2
CTPS2
CTSB
CTSD
CTSH
CTSZ
CTTN
CTTNBP2
CUBN
CUEDC1
CUL1
CUL4A
CUX1
CUX2
CWC25
CX3CL1
CXXC5
CYB561
CYB5A
CYB5R1
CYB5R3
CYBA
CYFIP1
CYFIP2
CYGB
CYHR1
CYP19A1
CYP1B1
CYP24A1
CYP26B1
CYP46A1
CYP4B1
CYP7B1
CYS1
CYTH1
CYTH3
CYTH4
D2HGDH
DAAM1
DAAM2
DAB1
DAB2IP
DACH1
DACT1
DAG1
DAGLA
DAGLB
DALRD3
DAP
DAPK1
DAPK2
DAPL1
DAZAP1
DAZAP2
DBN1
DBNDD1
DBNL
DBP
DCAF4
DCAF5
DCAKD
DCC
DCDC1
DCLK1
DCLK2
DCPS
DCST1
DCUN1D2
DCUN1D3
DDA1
DDAH1
DDB1
DDB2
DDC
DDIT3
DDR2
DDX31
DDX42
DDX5
DDX59
DDX60L
DEAF1
DEC1
DEDD2
DEGS2
DENND1A
DENND1B
DENND2A
DENND2D
DENND3
DENND5A
DENND5B
DEPDC4
DEPDC5
DERL1
DET1
DGAT1
DGAT2
DGCR2
DGKB
DGKD
DGKG
DGKH
DGKI
DGKQ
DGKZ
DHCR24
DHCR7
DHRS3
DHRSX
DHX30
DHX8
DIAPH1
DIAPH2
DIDO1
DIO2
DIP2A
DIP2B
DIP2C
DIS3L2
DISC1
DIXDC1
DKK3
DLC1
DLEC1
DLG1
DLG2
DLG3
DLG4
DLG5
DLGAP1
DLGAP2
DLGAP3
DLGAP4
DLL1
DLL4
DLX1
DLX2
DLX3
DLX4
DMD
DMGDH
DMPK
DMWD
DMXL2
DNAH1
DNAH11
DNAH14
DNAH17
DNAH2
DNAH3
DNAH5
DNAH8
DNAH9
DNAI1
DNAJB1
DNAJB12
DNAJB13
DNAJB14
DNAJB6
DNAJC1
DNAJC15
DNAJC16
DNAJC17
DNAJC4
DNAJC5
DNAJC5B
DNAJC6
DNASE1
DNER
DNM1
DNM2
DNM3
DNMBP
DNMT1
DNMT3A
DNPEP
DOCK1
DOCK10
DOCK2
DOCK3
DOCK4
DOCK5
DOCK6
DOCK8
DOCK9
DOK1
DOK4
DOK5
DOK7
DOT1L
DPF2
DPF3
DPH1
DPM1
DPP10
DPP3
DPP6
DPP9
DPY19L1
DPYD
DPYS
DPYSL2
DRAM1
DRG1
DRGX
DSCAM
DSCAML1
DSE
DSP
DST
DSTN
DSTYK
DTD1
DTL
DTNA
DTNB
DTWD2
DUOX1
DUSP1
DUSP10
DUSP13
DUSP14
DUSP15
DUSP16
DUSP22
DUSP28
DUSP4
DUSP6
DUSP8
DVL1
DVL3
DYM
DYNC1H1
DYNC1I1
DYNLL1
DYNLRB1
DYRK1A
DYRK3
DYSF
DZIP1L
E2F1
E2F2
E2F3
E2F5
E4F1
EBF1
EBF2
EBF3
EBF4
EBNA1BP2
ECE1
ECE2
ECHDC2
ECHS1
ECM1
ECSIT
EDAR
EDARADD
EDIL3
EDN2
EEF1A2
EEF1D
EEF1G
EEF2K
EEFSEC
EEPD1
EFCAB2
EFCAB5
EFCAB6
EFHC1
EFHD1
EFHD2
EFNA1
EFNA3
EFNA4
EFNA5
EFNB2
EFR3B
EFS
EGFL7
EGFLAM
EGFR
EGLN2
EGLN3
EGR1
EGR2
EGR3
EHBP1
EHBP1L1
EHD1
EHD2
EHD4
EHF
EHMT1
EHMT2
EIF2AK4
EIF3A
EIF3H
EIF4E3
EIF4EBP1
EIF4G1
EIF4G3
ELAVL1
ELAVL3
ELF1
ELF2
ELF3
ELF4
ELFN1
ELFN2
ELK1
ELK3
ELK4
ELL
ELMO1
ELMO2
ELMOD3
ELN
ELOVL1
ELOVL5
ELOVL6
ELP2
ELP3
EMCN
EME2
EMILIN2
EML1
EML2
EML3
EML6
EMP1
EMP2
EMP3
EMX1
ENAH
ENDOU
ENG
ENO1
ENO2
ENOX1
ENPP1
ENPP2
ENPP3
ENSA
ENTPD2
ENTPD4
ENTPD6
ENTPD8
EP300
EP400
EPAS1
EPB41
EPB41L1
EPB41L2
EPB41L3
EPB41L4A
EPB41L4B
EPB41L5
EPB42
EPC1
EPDR1
EPHA10
EPHA2
EPHA3
EPHA4
EPHA6
EPHA8
EPHB1
EPHB2
EPHB3
EPHB4
EPHX1
EPM2A
EPN2
EPN3
EPS15L1
EPS8
EPS8L1
EPS8L2
ERBB2
ERBB3
ERBB4
ERC1
ERC2
ERCC1
ERF
ERG
ERGIC1
ERI1
ERI2
ERI3
ERICH1
ERN1
ESPN
ESR1
ESR2
ESRP1
ESRRA
ESRRB
ESRRG
ESYT1
ESYT2
ESYT3
ETFA
ETFB
ETHE1
ETNK2
ETS1
ETS2
ETV1
ETV2
ETV4
ETV5
ETV6
EVC2
EVI5L
EVL
EVPL
EVX2
EXD3
EXOC2
EXOC4
EXOC6
EXOC6B
EXOC7
EXOSC10
EXOSC7
EXPH5
EXT1
EXT2
EXTL1
EXTL3
EYA1
EYA2
EYA4
EYS
EZH2
EZR
F11R
F5
F8
FA2H
FAAH
FADS1
FADS2
FADS3
FADS6
FAF1
FAH
FAHD1
FAIM2
FAM102A
FAM107A
FAM107B
FAM110A
FAM110B
FAM117A
FAM120A
FAM120B
FAM124A
FAM126A
FAM135B
FAM13A
FAM155A
FAM156A
FAM160A1
FAM160B1
FAM160B2
FAM163A
FAM167A
FAM168A
FAM169B
FAM171A1
FAM172A
FAM174B
FAM178B
FAM184A
FAM184B
FAM189A1
FAM189A2
FAM193A
FAM193B
FAM20A
FAM20C
FAM47E
FAM49B
FAM53A
FAM53B
FAM78A
FAM78B
FAM81A
FAM83A
FAM83B
FAM83F
FAM83G
FAM83H
FAM9B
FANCC
FANCE
FANK1
FAR2
FARP1
FARP2
FARS2
FASN
FASTK
FAT1
FBF1
FBLIM1
FBLN1
FBLN2
FBLN5
FBLN7
FBN1
FBN2
FBP1
FBRSL1
FBXL13
FBXL14
FBXL16
FBXL17
FBXL18
FBXL19
FBXL20
FBXL5
FBXL7
FBXO16
FBXO21
FBXO24
FBXO31
FBXO32
FBXO34
FBXO41
FBXO46
FBXW11
FBXW8
FCHO1
FCHO2
FCHSD2
FDXR
FER
FER1L5
FER1L6
FERMT2
FERMT3
FEZ2
FGD2
FGD3
FGD4
FGD5
FGD6
FGF1
FGF11
FGF12
FGF13
FGF14
FGF18
FGFR1
FGFR2
FGFR3
FGFR4
FGFRL1
FGGY
FHAD1
FHDC1
FHIT
FHL2
FHOD1
FHOD3
FIBCD1
FIG4
FIGN
FIGNL1
FILIP1
FILIP1L
FKBP2
FKBP5
FKBP9
FKRP
FLI1
FLII
FLNA
FLNB
FLRT2
FLT1
FLT4
FLVCR2
FMN1
FMN2
FMNL1
FMNL2
FMNL3
FMO1
FMO5
FNBP1
FNDC3A
FNDC3B
FNIP2
FOS
FOSL2
FOXA1
FOXA2
FOXA3
FOXC1
FOXC2
FOXJ1
FOXJ3
FOXK1
FOXK2
FOXM1
FOXN1
FOXN3
FOXO1
FOXO3
FOXO4
FOXP1
FOXP2
FOXP4
FPR1
FRAS1
FREM2
FRMD3
FRMD4A
FRMD4B
FRMD5
FRMD6
FRMD8
FRMPD4
FRS2
FRS3
FRY
FSCN1
FSIP1
FSTL4
FTH1
FTO
FURIN
FUT7
FUT8
FUT9
FXYD2
FXYD3
FXYD6
FYCO1
FYN
FYTTD1
FZR1
G3BP2
G6PD
GAA
GAB1
GAB2
GAB3
GABBR2
GABRA5
GABRB3
GABRG3
GABRR2
GADD45G
GAK
GAL3ST4
GALE
GALK1
GALK2
GALM
GALNS
GALNT10
GALNT11
GALNT12
GALNT13
GALNT14
GALNT2
GALNT6
GALNT7
GALNT9
GALNTL6
GALT
GAPDH
GARNL3
GAS2
GAS2L1
GAS6
GAS7
GAS8
GATA1
GATA2
GATA3
GATA4
GATA6
GATAD2A
GATAD2B
GBE1
GBF1
GCC1
GCGR
GCK
GCLC
GCNT1
GCNT2
GCOM1
GDAP1
GDF15
GDI2
GDPD5
GEMIN7
GET4
GFAP
GFER
GFI1B
GFOD1
GFOD2
GFPT2
GFRA1
GGA3
GGNBP2
GGT1
GGT5
GHR
GHRHR
GIGYF1
GIPC1
GIPC2
GIPR
GIT1
GIT2
GJC2
GLB1
GLCE
GLDN
GLG1
GLI1
GLI2
GLI3
GLI4
GLIPR2
GLIS1
GLIS2
GLIS3
GLT1D1
GLTP
GLYR1
GM2A
GMDS
GMEB2
GML
GMPPA
GMPR
GMPS
GNA11
GNA12
GNA13
GNA14
GNAI2
GNAI3
GNAL
GNAO1
GNAQ
GNAS
GNAZ
GNB1
GNB1L
GNB2
GNB5
GNG12
GNG13
GNG2
GNG4
GNG7
GNGT1
GOLGA3
GOLM1
GOSR2
GOT1
GPA33
GPATCH2
GPC1
GPC3
GPC4
GPC5
GPC6
GPD1L
GPD2
GPHN
GPI
GPR107
GPR137
GPR137B
GPR146
GPR156
GPR157
GPR158
GPR160
GPR161
GPR39
GPR78
GPRC5A
GPRC5B
GPRC5C
GPSM1
GPT2
GRAMD1A
GRAMD1B
GRAMD4
GRAP2
GRB10
GRB14
GRB2
GRB7
GREB1
GREB1L
GRHL1
GRHL2
GRHL3
GRIA4
GRID1
GRID2
GRID2IP
GRIK3
GRIK4
GRIK5
GRIN1
GRIN2A
GRIN2B
GRIN2C
GRIN2D
GRIP1
GRIP2
GRK5
GRK6
GRM4
GRM5
GRM7
GRM8
GRTP1
GSDMA
GSDMD
GSG1
GSG1L
GSK3A
GSK3B
GSN
GSR
GSS
GSTM5
GSTO1
GSTO2
GTDC1
GTF2IRD1
GTF3C1
GTPBP1
GTPBP3
GUCY1A2
GUK1
GULP1
GXYLT2
GYS1
H6PD
HABP2
HABP4
HAGH
HAPLN1
HAS2
HAUS7
HAUS8
HBG2
HCFC1R1
HCN2
HCN4
HDAC1
HDAC10
HDAC11
HDAC3
HDAC4
HDAC5
HDAC7
HDAC8
HDAC9
HDDC2
HDGF
HDLBP
HEATR4
HEATR6
HEBP1
HECW1
HECW2
HEG1
HELZ
HEMK1
HERC1
HERC3
HES1
HES2
HES5
HES7
HEXB
HEXIM2
HEY1
HHAT
HHIPL1
HIC1
HIF1A
HIF3A
HIP1
HIP1R
HIPK1
HIPK2
HIPK3
HIRA
HIVEP1
HIVEP2
HIVEP3
HK1
HK2
HKDC1
HLA-DMA
HLCS
HLF
HM13
HMBOX1
HMCN1
HMGA1
HMGA2
HMGB1
HMGCL
HNF1B
HNF4A
HNF4G
HNRNPF
HNRNPL
HNRNPUL1
HOMER2
HOMEZ
HOOK2
HOXA10
HOXA3
HOXA9
HOXB3
HOXB6
HOXB7
HOXC13
HOXC4
HOXC6
HOXD13
HOXD3
HPCAL1
HPS1
HPSE2
HR
HRC
HRH1
HRH3
HRK
HS1BP3
HS2ST1
[truncated: 3,175 more rows]
